# Supplementary material for: Cyclosporine A-resistant CAR-T cells mediate antitumour immunity in the presence of allogeneic cells
Source: Nat Commun. 2023 Dec 20;14:8491. doi: 10.1038/s41467-023-44176-0 (PMC10733396; doi:10.1038/s41467-023-44176-0)
Supplement: Supplementary file 4 — Source data [file 41467_2023_44176_MOESM4_ESM.xlsx]

## Sheet: Fig.1
Fig.1C
	WT CAR	IRU CAR
MFI	5312	5666
	5301	5559
	5359	6286
	4500	5661
	6118	8569
	7897	8799
	7994	9907
	7742	10305
Fig. 1D
	%lysis
	WT CAR-T (-CsA)			WT CAR-T (+CsA)			IRU CAR-T (-CsA)			IRU CAR-T (+CsA)			WT CAR-T Nalm6 CD19KO			IRU CAR-T Nalm6 CD19KO
4:1	91.9298	91.449	84.6212	88.3333	88.5858	65.7019	83.9649	87.5064	75.7295	82.2807	81.5055	71.0013	22.4561	29.2153	19.7031	25.5556	25.4121	11.9453
2:1	66.4234	75.3694	75.1843	53.8304	74.5726	61.6496	43.6027	74.1484	69.6612	48.6783	67.8961	68.7951	20.614	15.7601	20.531	18.5714	22.5198	18.5637
1:1	57.0811	63.6612	67.8287	38.1626	51.3771	54.6608	25.45	62.7944	52.4761	29.9631	49.5874	62.1774	18.9474	28.1252	13.4592	16.0317	22.2562	10.4895
1:2	34.2892	38.518	37.7954	10.7526	42.0855	26.8465	20.0798	40.2864	40.2864	18.2633	37.7119	37.7119	6.92877	18.8129	19.0707	6.98413	24.0804	14.813
1:4	20.7894	15.897	8.89057	9.08908	21.0475	16.4356	14.7608	24.1227	24.1227	14.7075	19.7495	19.7495	13.7719	11.3689	14.9205	9.20635	16.797	9.83383
1:10	13.7236	4.42698	13.7729	11.5998	9.03621	16.7019	10.3505	15.4913	15.4913	5.72103	10.5115	10.5115	8.59544	0.578813	16.0043	6.98413	10.1883	10.5826
donor 1
	%lysis														raw RLU
	WT CAR-T(-CsA)			WT CAR-T(+CsA)			IRU CAR-T(-CsA)			IRU CAR-T(+CsA)					WT CAR-T(-CsA)			WT CAR-T(+CsA)			IRU CAR-T(-CsA)			IRU CAR-T(+CsA)			Nalm 6 only
4:1	90	91.579	94.2105	85	90.5263	89.4737	84	81.0526	86.8421	80	81.579	85.2632		4:1	200000	160000	110000	300000	180000	200000	320000	360000	250000	400000	350000	280000	2000000	1900000	1900000
2:1	67.5438	67.0676	64.6586	51.1277	49.4019	60.9617	41.6954	42.1427	46.9699	47.6172	46.5555	51.8621		2:1	601289	610111	654741	905418	937389	723231	1080162	1071875	982445	970454	990122	891811	1.6792e+06	1.92605e+06	1.9526e+06
1:1	58.7925	56.0234	56.4275	42.3972	38.0847	34.0058	34.4223	18.9464	22.9814	33.6194	29.6759	26.5939		1:1	763418	814718	807233	1067159	1147054	1222620	1214905	1501614	1426860	1229779	1302838	1359934
1:2	37.6989	37.8968	27.2719	16.9921	8.72917	6.53655	20.9682	19.5175	19.7537	25.1637	15.3965	14.2295		1:2	1154201	1150536	1347374	1537820	1690900	1731521	1464157	1491034	1486658	1386431	1567379	1588999
1:4	22.3083	21.1546	18.9053	10.3677	9.25119	7.64838	21.9188	13.7733	8.59023	19.2969	15.2938	9.53193		1:4	1439330	1460705	1502375	1660545	1681229	1710923	1446546	1597452	1693474	1495121	1569282	1676028
1:10	12.5697	13.8504	14.7508	15.2747	10.1897	9.33518	9.38656	6.95118	14.7137	8.76955	1.12237	7.27118		1:10	1619749	1596024	1579342	1569637	1663843	1679673	1678721	1.72384e+06	1.58003e+06	1690152	1831825	1717911
	To CD19KO Nalm6
	WT CAR-T			IRU CAR-T											raw RLU
4:1	20	21.0526	26.3158	21.4286	26.6667	28.5714									WT CAR-T			IRU CAR-T			Nalm 6 only (with WT CAR-T)			Nalm 6 only (with IRU CAR-T)
2:1	25	21.0526	15.7895	14.2857	20	21.4286								4:1	1600000	1500000	1400000	1100000	1100000	1000000	2000000	1900000	1900000	1400000	1500000	1400000
1:1	20	15.7895	21.0526	14.2857	26.6667	7.14286								2:1	1500000	1500000	1600000	1200000	1200000	1100000
1:2	5	5.26	10.5263	7.14286	6.66667	7.14286								1:1	1600000	1600000	1500000	1200000	1100000	1300000
1:4	15	10.5263	15.7895	7.14286	13.3333	7.14286								1:2	1900000	1800000	1700000	1300000	1400000	1300000
1:10	10	5.26	10.5263	7.14286	6.66667	7.14286								1:4	1700000	1700000	1600000	1300000	1300000	1300000
														1:10	1800000	1800000	1700000	1300000	1400000	1300000
donor 2	%lysis																			lumiescence
	WT CAR-T (-CsA)			WT CAR-T (+CsA)			IRU CAR-T (-CsA)			IRU CAR-T (+CsA)			WT CAR-T Nalm6 CD19KO			IRU CAR-T Nalm6 CD19KO				WT CAR-T (-CsA)			WT CAR-T (+CsA)			IRU CAR-T (-CsA)			IRU CAR-T (+CsA)			WT CAR-T Nalm6 CD19KO			IRU CAR-T Nalm6 CD19KO			Nalm6 only
4:1	94.1358	89.3338	90.8772	92.0873	88.3387	85.3315	87.5264	87.4031	87.5897	85.0186	80.5717	78.9262	24.7999	31.2817	31.5642	23.2059	15.9774	37.0532		134886	245340	209840	182005	268231	337400	286914	289750	285459	344599	446884	484734	1729731	1580639	1574140	1766397	1932665	1447884	2317439	2280101	2302975
2:1	75.6416	78.2127	72.2539	74.0741	71.7899	77.8538	78.8871	70.9111	72.6469	67.6328	65.2806	70.7749	18.9199	15.3579	13.0026	20.5979	22.1441	24.8173		560285	501145	638208	596340	648882	509401	485634	669094	629168	744502	798607	672228	1864981	1946913	2001090	1826384	1790819	1729331
1:1	61.9404	64.5827	64.4604	52.5435	52.8663	48.7214	60.8037	64.9256	62.6541	49.5203	46.1923	53.0496	17.2835	31.9765	35.1156	21.8238	25.4438	19.501		875436	814658	817473	1091581	1084155	1179497	901583	806772	859020	1161119	1237669	1079940	1902622	1564658	1492453	1798186	1714920	1851616
1:2	38.1917	39.1452	38.2171	40.9358	43.1339	42.1869	38.6646	42.0109	40.1836	35.8988	39.7923	37.4446	17.5523	20.0011	18.8853	25.7753	28.7455	17.7204		1421697	1399764	1421112	1358579	1308017	1329801	1275100	1229748	1252895	1198639	1151144	1173164	1896438	1840112	1865778	1707180	1700612	1727449
1:4	15.3172	13.1497	19.2242	21.6078	17.1172	24.4175	23.8028	25.0176	23.5476	19.6713	20.4184	19.1589	9.90364	11.8278	12.3755	10.2456	12.7679	27.3775		1947849	1997706	1857982	1803154	1906447	1738528	1674721	1781208	1622456	1559956	1636655	1513820	2072371	2028113	2015515	2064506	2006489	1670441
1:10	4.59269	2.21421	6.47403	9.12561	9.16704	8.81598	7.53518	17.6526	21.2861	1.8495	13.2192	16.4659	-3.85181	-0.73596	6.32421	6.76131	6.5888	17.2147		2194532	2249241	2151258	2090267	2089314	2097389	1960237	1973918	1951044	1884115	1876649	1894589	2388770	2317100	2154704	2144650	2148618	1904205
donor 3	%lysis																			lumiescence
	WT CAR-T (-CsA)			WT CAR-T (+CsA)			IRU CAR-T (-CsA)			IRU CAR-T (+CsA)			WT CAR-T Nalm6 CD19KO			IRU CAR-T Nalm6 CD19KO				WT CAR-T (-CsA)			WT CAR-T (+CsA)			IRU CAR-T (-CsA)			IRU CAR-T (+CsA)			WT CAR-T Nalm6 CD19KO			IRU CAR-T Nalm6 CD19KO			Nalm6 only
4:1	86.8508	82.7251	84.2876	63.1795	65.654	68.2723	78.1763	72.7541	76.2581	68.4048	70.8103	73.7889	21.807	22.0006	15.3017	15.0351	10.4436	10.3573		278334	365664	332590	779393	727015	671593	461950	576724	502553	668787	617869	554821	1655140	1651042	1792842	1798484	1895675	1897501	2135384	2095945	2118884
2:1	74.1485	73.8688	77.5358	60.1876	61.0747	63.6865	70.228	67.5486	71.2069	68.8292	70.6982	66.858	18.7412	24.9402	17.9117	18.7659	22.549	14.3761		547209	553129	475509	842725	823947	768662	630196	686910	609475	659805	620242	701529	1720035	1588819	1737595	1719513	1639435	1812434
1:1	66.543	68.207	68.736	44.2707	60.1876	59.5241	50.557	54.3681	52.503	66.0564	66.8744	53.6014	12.9843	12.8677	14.5256	7.87679	8.02244	15.5692		708197	672975	661777	1179643	842725	856769	1046578	965907	1005387	718496	701182	982137	1841894	1844363	1809270	1950007	1946924	1787179
1:2	40.1102	32.5577	40.7182	18.114	28.8744	33.551	38.6646	42.0109	40.1836	35.8988	39.7923	37.4446	18.5213	19.9786	18.7121	14.431	16.0452	13.9627		1267710	1427576	1254840	1853606	1743806	1709105	1298309	1227477	1266156	1356854	1274440	1324133	1724690	1693843	1720653	1811271	1777104	1821184
1:4	15.5328	6.96912	4.16981	12.431	17.6182	19.2576	23.8028	25.0176	23.5476	19.6713	20.4184	19.1589	14.499	17.5282	12.7343	9.61659	12.8947	6.99019		1787950	1969220	2028474	1733313	1505542	1406551	1612894	1587180	1618297	1700348	1684535	1711195	1809832	1745711	1847186	1913180	1843791	1968774
1:10	-3.35214	21.1451	23.5259	20.7793	17.3643	11.9621	7.53518	17.6526	21.2861	1.8495	13.2192	16.4659	15.8134	15.7313	16.4683	10.6831	10.5616	10.503		2187694	1669152	1618757	1676895	1749181	1863531	1957238	1743079	1666166	2077589	1836922	1768198	1782010	1783747	1768147	1890605	1893177	1894416
Fig.1E
															donor 1
	WT CAR-T(-CsA)			WT CAR-T(+CsA)			IRU CAR-T(-CsA)			IRU CAR-T(+CsA)					WT CAR-T(-CsA)			WT CAR-T(+CsA)			IRU CAR-T(-CsA)			IRU CAR-T(+CsA)
Day 0	10000	10000	10000	10000	10000	10000	10000	10000	10000	10000	10000	10000		Day 0	10000	10000	10000	10000	10000	10000	10000	10000	10000	10000	10000	10000
Day 2	20600	31566.7	30266.7	19633.3	18366.7	27866.7	17466.7	23866.7	34466.7	25033.3	18016.7	36366.7		Day 2	19000	21900	20900	20900	15200	22800	20000	16200	16200	22800	27600	24700
Day 3	49600	59600	48166.7	6800	5100	7533.33	34300	34700	34300	39966.7	39950	40066.7		Day 3	45900	50200	52700	6800	6800	6800	34900	34000	34000	35700	41700	42500
Day 4	117000	123333	123667	1600	4800	1733.33	114333	118000	126333	117667	106400	112667		Day 4	120000	118000	113000	1200	0	3600	122000	113000	108000	116000	122000	115000
															donor 2
															WT CAR-T (-CsA)			WT CAR-T (+CsA)			IRU CAR-T (-CsA)			IRU CAR-T (+CsA)
														DAY 0	10000	10000	10000	10000	10000	10000	10000	10000	10000	10000	10000	10000
														DAY 2	33000	30400	31300	18050	19000	18050	28100	20200	23300	17000	19950	17100
														DAY 3	55900	60200	62700	4250	6800	4250	35300	34700	34100	39100	41650	39100
														DAY 4	127000	125000	118000	6000	4800	3600	119000	123000	112000	98400	105600	115200
															donor 3
															WT CAR-T (-CsA)			WT CAR-T (+CsA)			IRU CAR-T (-CsA)			IRU CAR-T (+CsA)
														DAY 0	10000	10000	10000	10000	10000	10000	10000	10000	10000	10000	10000	10000
														DAY 2	28100	31400	31300	27900	23300	32400	31000	34200	38200	41800	34200	33100
														DAY 3	45700	44200	54600	7800	7900	6900	34900	34000	34000	35300	40400	44500
														DAY 4	118000	136000	117000	1200	1400	2600	128000	123000	128000	125000	108000	105000
Fig.1F					Donor1					Donor2					Donor3
IL-2					IL-2					IL-2					IL-2
WT CAR-T(-CsA)	WT CAR-T(+CsA)	IRU CAR-T(-CsA)	IRU CAR-T(+CsA)		WT CAR-T(-CsA)	WT CAR-T(+CsA)	IRU CAR-T(-CsA)	IRU CAR-T(+CsA)		WT CAR-T(-CsA)	WT CAR-T(+CsA)	IRU CAR-T(-CsA)	IRU CAR-T(+CsA)		WT CAR-T(-CsA)	WT CAR-T(+CsA)	IRU CAR-T(-CsA)	IRU CAR-T(+CsA)
26.4333	0.67	17.6	11.2667		27.7	0.42	18.2	11.5		27.8	1.95	30.2	24.5		38.2	1.77	38.8	22.2
26.7333	1.85667	30.3667	25.2333		27.4	0.88	16	11.4		27.1	1.95	29.7	25.3		38	2.53	37.6	23.3
37.6667	2.50667	38.1333	22.3		24.2	0.71	18.6	10.9		25.3	1.67	31.2	25.9		36.8	3.22	38	21.4
TNFα					TNFα					TNFα					TNFα
WT CAR-T(-CsA)	WT CAR-T(+CsA)	IRU CAR-T(-CsA)	IRU CAR-T(+CsA)		WT CAR-T(-CsA)	WT CAR-T(+CsA)	IRU CAR-T(-CsA)	IRU CAR-T(+CsA)		WT CAR-T(-CsA)	WT CAR-T(+CsA)	IRU CAR-T(-CsA)	IRU CAR-T(+CsA)		WT CAR-T(-CsA)	WT CAR-T(+CsA)	IRU CAR-T(-CsA)	IRU CAR-T(+CsA)
66.9	33.9	58.4333	44.3333		61.7	30.8	58.1	46.4		62.1	3.8	56.8	45.3		71.4	2.69	56.5	33.2
60.6333	3.88	56.5333	47.0333		70.5	39.8	57	47.9		60.1	3.73	56.6	47.7		70.7	5.55	56.7	35.6
71.6667	4.76333	56.5333	34.0667		68.5	31.1	60.2	38.7		59.7	4.11	56.2	48.1		72.9	6.05	56.4	33.4
IFNγ					IFNγ					IFNγ					IFNγ
WT CAR-T(-CsA)	WT CAR-T(+CsA)	IRU CAR-T(-CsA)	IRU CAR-T(+CsA)		WT CAR-T(-CsA)	WT CAR-T(+CsA)	IRU CAR-T(-CsA)	IRU CAR-T(+CsA)		WT CAR-T(-CsA)	WT CAR-T(+CsA)	IRU CAR-T(-CsA)	IRU CAR-T(+CsA)		WT CAR-T(-CsA)	WT CAR-T(+CsA)	IRU CAR-T(-CsA)	IRU CAR-T(+CsA)
57.9333	24.8	66.3333	50.5667		52.5	16.3	68	55.9		27.4	3.15	26.4	21.9		29.4	3.21	20	12.9
25.7333	3.3	26.7333	22.2333		61.5	35.1	63.5	54.9		25	3.23	26.5	22.1		28	4.37	18.9	13.2
29.5667	4.12333	19.5667	12.8667		59.8	23	67.5	40.9		24.8	3.52	27.3	22.7		31.3	4.79	19.8	12.5

## Sheet: Fig.2
Fig.2E
	donor 1
	gene expression
		WT CAR-T(-CsA)			WT CAR-T(+CsA)			IRU CAR-T(-CsA)			IRU CAR-T(+CsA)
	IL2	0.001601	0.001504	0.001586	2.3e-05	2.92e-05	3.38e-05	0.00066	0.000652	0.000634	0.00042	0.00046	0.000439
	IFNG	0.019079	0.0178	0.018457	0.000178	0.00018	0.00019	0.009539	0.009477	0.009731	0.007281	0.007434	0.006711
	TNF	0.001091	0.001019	0.001023	0.000446	0.000425	0.000402	0.000847	0.00084	0.000779	0.000831	0.000869	0.000994
	IL5	0.000192	0.000158	0.000231	1.41e-05	1.22e-05	6.01e-06	0.000156	0.000149	0.000145	0.000115	0.000124	0.000142
	IL3	0.000983	0.000901	0.001056	7.38e-07	9.4e-07	1.55e-06	0.000123	0.000131	0.000135	7.69e-05	6.56e-05	8.08e-05
	ATM	0.000536	0.000728	0.000712	0.001487	0.001565	0.001285	0.000435	0.000426	0.000459	0.000609	0.000717	0.000693
	CSF2	0.019356	0.020226	0.016536	0.000235	0.000285	0.000239	0.006044	0.005716	0.005698	0.004294	0.004969	0.004879
	CDC25A	0.000253	0.000202	0.000211	9.83e-05	0.000107	9.81e-05	0.000206	0.000194	0.000196	0.000139	0.000134	0.000161
	NTRK1	0.001243	0.001241	0.001244	0.002196	0.002457	0.002215	0.000456	0.000495	0.000403	0.000364	0.000434	0.000327
	CDK4	0.001655	0.001663	0.00162	0.000827	0.000851	0.000945	0.001586	0.001499	0.00131	0.001192	0.00104	0.000951
	GZMB	2.03419	1.98498	2.15113	0.436753	0.479823	0.449553	0.597578	0.542053	0.547413	0.380604	0.392335	0.354206
	Ct value: Three batchs of experiments were performed, so three benches of house keeping gene β2m and blank were performed.														delta ct
		WT CAR-T(-CsA)			WT CAR-T(+CsA)			IRU CAR-T(-CsA)			IRU CAR-T(+CsA)				WT CAR-T(-CsA)			WT CAR-T(+CsA)			IRU CAR-T(-CsA)			IRU CAR-T(+CsA)
	IL2	24.727	24.7198	24.7045	30.8681	30.5437	30.3566	25.2021	25.2082	25.266	27.0519	26.9905	27.1086		9.28646	9.37673	9.30044	15.4082	15.0637	14.8507	10.5655	10.5822	10.6224	11.2158	11.0874	11.1519
	IFNG	21.1524	21.1551	21.1638	27.9131	27.9178	27.8673	21.3485	21.3474	21.3268	22.9377	22.9746	23.176		5.71183	5.81198	5.75972	12.4533	12.4378	12.3614	6.71192	6.72143	6.68319	7.10162	7.07157	7.21932
	TNF	25.2808	25.2817	25.3367	26.5901	26.6815	26.7847	24.8412	24.8427	24.9692	26.0692	26.0719	25.9311		9.84029	9.93861	9.93259	11.1303	11.2015	11.2789	10.2046	10.2167	10.3256	10.2331	10.1688	9.97438
	IL5	27.7879	27.9667	27.4817	31.5743	31.8038	32.8494	27.2811	27.3402	27.3989	28.9249	28.8762	28.7389		12.3474	12.6236	12.0776	16.1144	16.3238	17.3436	12.6446	12.7142	12.7553	13.0888	12.9731	12.7823
	IL3	25.4317	25.4587	25.2916	35.8296	35.5003	34.8088	27.6276	27.5235	27.4954	29.5028	29.7982	29.5513		9.99118	10.1156	9.88756	20.3697	20.0203	19.3029	12.9911	12.8975	12.8518	13.6667	13.8951	13.5947
	ATM	26.3072	25.767	25.8593	24.8528	24.7994	25.1095	25.8041	25.8244	25.7338	26.5172	26.3494	26.4517		10.8667	10.4239	10.4552	9.39297	9.31938	9.60362	11.1675	11.1984	11.0902	10.6811	10.4463	10.4951
	CSF2	21.1316	20.9708	21.3223	27.5153	27.255	27.5369	22.0069	22.0766	22.0989	23.6996	23.5558	23.6359		5.69108	5.62768	5.91826	12.0555	11.7749	12.0311	7.37036	7.45066	7.45524	7.86344	7.65277	7.6792
	b2m	15.4405	15.3431	15.4041	15.4599	15.48	15.5058	14.6366	14.626	14.6436	15.8361	15.9031	15.9567
	blank	37.8375	39.5544	Undetermined	38.1171	37.4737	Undetermined	36.0183	34.7474	34.7363	36.4394	39.2841	37.4371
	CDC25A	27.6968	27.9898	27.9205	28.7694	28.567	28.6998	26.859	26.9475	26.8812	28.5028	28.5808	28.3239		11.9503	12.274	12.2111	13.3127	13.1901	13.3153	12.2448	12.3353	12.3176	12.8117	12.8615	12.6004
	NTRK1	25.3988	25.3699	25.3599	24.2879	24.0456	24.2032	25.7138	25.593	25.8396	27.113	26.8881	27.3036		9.65227	9.65413	9.65045	8.83118	8.66864	8.8186	11.0996	10.9808	11.276	11.4218	11.1688	11.5801
	CDK4	24.9854	24.9477	24.9792	25.6957	25.575	25.4325	23.9151	23.9941	24.1398	25.4038	25.6284	25.762		9.2389	9.23185	9.26976	10.239	10.1981	10.0479	9.30083	9.38191	9.57623	9.71268	9.90919	10.0385
	b2m	15.7465	15.7158	15.7095	15.4567	15.3769	15.3846	14.6142	14.6122	14.5635	15.6911	15.7192	15.7235
	blank	30.2409	34.7308	33.3149	34.1757	33.0367	31.7737	36.5983	33.3437	30.3836	34.7875	30.1232	32.8282
	GZMB	17.952	17.9873	17.8713	18.9865	18.8508	18.9448	17.4624	17.6031	17.5889	19.1445	19.1007	19.2482		-1.02445	-0.989126	-1.1051	1.19511	1.05943	1.15344	0.742802	0.883493	0.869299	1.39364	1.34984	1.49734
	b2m	18.9764	18.9764	18.9764	17.7914	17.7914	17.7914	16.7196	16.7196	16.7196	17.7509	17.7509	17.7509
	blank	37.8165	Undetermined	38.1526	Undetermined	Undetermined	32.6315	34.872	38.9573	Undetermined	37.8624	39.1658	33.192
	donor 2
		IL-2	IFNG	TNF	IL-5	GZMB	IL-3	CDC25A	CDK4	CSF2	ATM	NTRK1		B2M
	WT CAR-T (-CsA)	26.2305	22.2827	24.8584	27.6416	17.9069	22.3238	34.0754	28.2852	19.4891	29.6112	31.7876		16.4696
		26.3925	22.4023	24.5673	27.4523	17.4393	22.2631	34.2098	28.3358	19.552	30.2039	31.956		16.4301
		26.3076	22.6068	24.6123	27.9646	17.854	22.147	33.519	28.4557	19.5057	29.6978	31.3593		16.4729
	WT CAR-T (+CsA)	32.7131	25.8788	27.4761	29.3757	19.6196	26.2542	36.4365	32.6851	22.7899	31.1219	30.9749		16.1701
		33.5433	26.0974	27.6657	30.364	19.8893	26.191	34.8257	32.7429	22.6995	30.2324	31.5671		16.2061
		31.6299	25.7365	28.1371	30.8135	19.8511	26.3757	33.9125	32.0711	22.743	30.7187	32.0899		16.1254
	IRU CAR-T (-CsA)	26.2231	23.713	25.3523	27.763	17.9462	22.4897	33.9346	28.68	19.6663	31.9586	31.2683		16.1124
		26.3711	21.109	25.3554	27.3583	18.8282	22.5138	33.3188	29.0929	19.7463	31.7615	32.3685		15.9383
		26.4781	23.7793	25.156	27.9422	18.6811	22.4056	35.6735	28.8814	19.7081	31.5592	32.1046		15.8815
	IRU CAR-T (+CsA)	26.4045	22.51	26.4548	28.5397	17.7964	22.7325	32.8557	29.3139	19.6939	31.1638	32.4803		15.8037
		26.8745	21.9043	25.8249	28.6705	18.831	22.8521	35.8028	29.3111	19.6522	31.4389	31.1359		15.8086
		26.8515	23.7749	26.2221	28.788	18.6605	22.7066	36.5683	29.1903	19.667	31.5034	31.6934		15.8086
	delta ct
	WT CAR-T (-CsA)	26.2305	22.2827	24.8584	27.6416	17.9069	22.3238	34.0754	28.2852	19.4891	29.6112	31.7876
		26.3925	22.4023	24.5673	27.4523	17.4393	22.2631	34.2098	28.3358	19.552	30.2039	31.956
		9.83469	22.6068	24.6123	27.9646	17.854	22.147	33.519	28.4557	19.5057	29.6978	31.3593
	WT CAR-T (+CsA)	32.7131	25.8788	27.4761	29.3757	19.6196	26.2542	36.4365	32.6851	22.7899	31.1219	30.9749
		33.5433	26.0974	27.6657	30.364	19.8893	26.191	34.8257	32.7429	22.6995	30.2324	31.5671
		31.6299	25.7365	28.1371	30.8135	19.8511	26.3757	33.9125	32.0711	22.743	30.7187	32.0899
	IRU CAR-T (-CsA)	26.2231	23.713	25.3523	27.763	17.9462	22.4897	33.9346	28.68	19.6663	31.9586	31.2683
		26.3711	21.109	25.3554	27.3583	18.8282	22.5138	33.3188	29.0929	19.7463	31.7615	32.3685
		26.4781	23.7793	25.156	27.9422	18.6811	22.4056	35.6735	28.8814	19.7081	31.5592	32.1046
	IRU CAR-T (+CsA)	26.4045	22.51	26.4548	28.5397	17.7964	22.7325	32.8557	29.3139	19.6939	31.1638	32.4803
		26.8745	21.9043	25.8249	28.6705	18.831	22.8521	35.8028	29.3111	19.6522	31.4389	31.1359
		26.8515	23.7749	26.2221	28.788	18.6605	22.7066	36.5683	29.1903	19.667	31.5034	31.6934
	gene expression
	WT CAR-T (-CsA)	1.27006e-08	1.95993e-07	3.28759e-08	4.77582e-09	4.06906e-06	1.90482e-07	5.52454e-11	3.05705e-09	1.35891e-06	1.21935e-09	2.69769e-10
		1.13516e-08	1.80402e-07	4.02248e-08	5.44536e-09	5.62668e-06	1.98673e-07	5.0328e-11	2.95169e-09	1.30098e-06	8.08584e-10	2.40043e-10
		0.00109512	1.56554e-07	3.89914e-08	3.81785e-09	4.22091e-06	2.15324e-07	8.12401e-11	2.71628e-09	1.34342e-06	1.14835e-09	3.62996e-10
	WT CAR-T (+CsA)	1.42024e-10	1.62069e-08	5.35636e-09	1.43556e-09	1.24142e-06	1.24938e-08	1.0753e-11	1.44809e-10	1.37898e-07	4.27923e-10	4.73823e-10
		7.98864e-11	1.39286e-08	4.69676e-09	7.23653e-10	1.0297e-06	1.30532e-08	3.28421e-11	1.3913e-10	1.4682e-07	7.92735e-10	3.143e-10
		3.00915e-10	1.78869e-08	3.38764e-09	5.29937e-10	1.05735e-06	1.14845e-08	6.18491e-11	2.21631e-10	1.42451e-07	5.65909e-10	2.18762e-10
	IRU CAR-T (-CsA)	1.2766e-08	7.27248e-08	2.33456e-08	4.39031e-09	3.95965e-06	1.69794e-07	6.09056e-11	2.32525e-09	1.20182e-06	2.39614e-10	3.86632e-10
		1.15213e-08	4.42127e-07	2.32944e-08	5.81223e-09	2.14858e-06	1.66986e-07	9.3334e-11	1.74647e-09	1.137e-06	2.74678e-10	1.80343e-10
		1.06978e-08	6.94557e-08	2.67471e-08	3.87751e-09	2.37917e-06	1.79983e-07	1.82476e-11	2.0223e-09	1.16751e-06	3.1604e-10	2.16546e-10
	IRU CAR-T (+CsA)	1.12579e-08	1.67426e-07	1.08722e-08	2.56276e-09	4.39275e-06	1.4349e-07	1.28662e-10	1.49845e-09	1.1791e-06	4.15669e-10	1.66904e-10
		8.1276e-09	2.54779e-07	1.68237e-08	2.34052e-09	2.14438e-06	1.32082e-07	1.66836e-11	1.50139e-09	1.21367e-06	3.43512e-10	4.23795e-10
		8.25857e-09	6.96707e-08	1.27753e-08	2.15745e-09	2.41343e-06	1.46093e-07	9.81427e-12	1.63249e-09	1.20131e-06	3.28493e-10	2.87958e-10
	donor 3
		IL-2	IFNG	TNF	IL-5	GZMB	IL-3	CDC25A	CDK4	CSF2	ATM	NTRK1		B2M
	WT CAR-T (-CsA)	18.1499	18.4407	24.8311	29.8562	19.8277	21.5959	34.5825	29.0054	19.7691	26.4761	23.0216		15.9943
		17.9524	18.636	25.5998	30.884	18.7635	21.6973	33.7243	28.9298	19.7918	26.8997	22.938		15.9833
		18.177	18.4151	25.5964	30.2852	20.2727	21.4673	34.1523	28.8754	19.6953	26.7866	23.1168		16.1248
	WT CAR-T (+CsA)	21.4024	25.5893	26.3071	32.2014	19.9441	24.2396	Undetermined	30.5784	22.0359	24.9849	23.796		16.0061
		22.292	26.1048	28.9436	32.1079	19.574	23.828	34.0794	29.8757	21.4974	25.1766	23.9485		15.8968
		20.7199	25.6321	26.8047	32.6995	20.3257	24.5558	38.1335	29.6733	21.9198	24.8504	23.8522		15.7988
	IRU CAR-T (-CsA)	18.717	19.8168	25.5429	31.8557	18.6452	21.9869	36.3323	29.7919	20.468	25.6939	25.3977		15.8924
		18.6095	19.701	25.9787	32.9311	18.1827	22.1267	35.9876	29.8475	20.5179	27.1868	25.7732		15.8534
		18.8248	19.6914	25.7668	31.8594	18.8974	22.0057	36.2974	29.7578	20.4501	28.2126	25.5491		15.8123
	IRU CAR-T (+CsA)	18.7169	19.3136	24.7	30.8686	21.2555	22.0117	33.7318	30.6707	21.9856	27.3124	24.8527		16.1204
		18.725	19.2246	26.5624	31.128	20.7591	21.9938	33.5727	29.6363	21.0687	27.9654	25.1192		15.9229
		18.8415	19.0192	25.6095	30.7609	21.3831	21.9694	37.7043	30.8962	21.5836	28.106	25.4964		15.9344
	delta ct
	WT CAR-T (-CsA)	1.97976	2.27058	8.66096	13.686	3.65753	5.42571	18.4124	12.8352	3.59893	10.3059	6.85147
		1.74632	2.42984	9.39374	14.6779	2.55735	5.49114	17.5181	12.7237	3.58573	10.6936	6.73186
		2.05161	2.28976	9.471	14.1598	4.14735	5.34188	18.027	12.75	3.56997	10.6613	6.99142
	WT CAR-T (+CsA)	5.28999	9.47688	10.1947	16.0889	3.83165	8.12716	#VALUE!	14.466	5.92348	8.8725	7.68356
		6.35363	10.1665	13.0052	16.1696	3.63568	7.88965	18.1411	13.9374	5.55908	9.23823	8.01011
		4.83838	9.75056	10.9231	16.8179	4.4442	8.67422	22.252	13.7918	6.03822	8.96887	7.97061
	IRU CAR-T (-CsA)	2.91325	4.01307	9.73914	16.052	2.84146	6.18316	20.5286	13.9882	4.6643	9.89023	9.59398
		2.80097	3.8924	10.1701	17.1225	2.3741	6.31809	20.179	14.039	4.70931	11.3782	9.9646
		3.01622	3.88279	9.95822	16.0508	3.08883	6.19712	20.4888	13.9492	4.64155	12.404	9.74049
	IRU CAR-T (+CsA)	18.7169	19.3136	24.7	30.8686	21.2555	22.0117	33.7318	30.6707	21.9856	27.3124	24.8527
		18.725	19.2246	26.5624	31.128	20.7591	21.9938	33.5727	29.6363	21.0687	27.9654	25.1192
		18.8415	19.0192	25.6095	30.7609	21.3831	21.9694	37.7043	30.8962	21.5836	28.106	25.4964
	gene expression
	WT CAR-T (-CsA)	0.253531	0.207247	0.00247053	7.58741e-05	0.0792451	0.0232647	2.86634e-06	0.00013684	0.0825304	0.000789961	0.00865967
		0.298061	0.185586	0.00148663	3.81528e-05	0.169888	0.0222332	5.32739e-06	0.000147842	0.0832893	0.000603805	0.00940825
		0.241214	0.204509	0.00140911	5.4636e-05	0.0564316	0.0246567	3.74404e-06	0.000145167	0.0842036	0.000617504	0.00785911
	WT CAR-T (+CsA)	0.0255596	0.00140338	0.000853299	1.43465e-05	0.0702356	0.00357669	#VALUE!	4.41881e-05	0.0164761	0.0021336	0.00486426
		0.0122284	0.000870144	0.000121629	1.35664e-05	0.0804547	0.00421676	3.45926e-06	6.37425e-05	0.0212105	0.00165583	0.00387896
		0.0349544	0.00116089	0.000514997	8.65571e-06	0.0459368	0.00244793	2.00207e-07	7.05118e-05	0.0152165	0.00199573	0.00398664
	IRU CAR-T (-CsA)	0.132747	0.0619365	0.00117011	1.47187e-05	0.139519	0.013762	6.61099e-07	6.15377e-05	0.0394371	0.00105377	0.00129397
		0.143491	0.0673398	0.000867925	7.00821e-06	0.192897	0.0125333	8.42383e-07	5.94085e-05	0.0382258	0.000375683	0.00100082
		0.123603	0.0677896	0.00100526	1.47308e-05	0.117535	0.0136295	6.79593e-07	6.32221e-05	0.040064	0.000184514	0.00116902
	IRU CAR-T (+CsA)	2.32092e-06	1.53473e-06	3.66921e-08	5.10067e-10	3.99441e-07	2.36486e-07	7.00986e-11	5.85072e-10	2.40808e-07	6.00001e-09	3.30052e-08
		2.3079e-06	1.63237e-06	1.00906e-08	4.26114e-10	5.63477e-07	2.39437e-07	7.82708e-11	1.19838e-09	4.54652e-07	3.81565e-09	2.74388e-08
		2.12886e-06	1.88219e-06	1.95338e-08	5.49583e-10	3.6564e-07	2.43535e-07	4.46562e-12	5.00401e-10	3.18191e-07	3.46135e-09	2.11266e-08
	blank for primer	IL-2	IFNG	TNF	IL-5	GZMB	IL-3	CDC25A	CDK4	CSF2	ATM	NTRK1
		Undetermined	Undetermined	1.23477	34.4071	Undetermined	Undetermined	37.2002	Undetermined	38.2039	38.2324	37.7615
		Undetermined	Undetermined	Undetermined	38.0666	Undetermined	Undetermined	Undetermined	Undetermined	38.6978	37.7187	38.5592
		39.6112	36.1219	37.9586	38.1638	38.7876	38.9749	38.2683	37.4803	37.4761	34.9849	35.6939
		donor 2					donor 3
	blank for template	WT CAR-T (-CsA)	WT CAR-T (+CsA)	IRU CAR-T (-CsA)	IRU CAR-T (+CsA)		WT CAR-T (-CsA)	WT CAR-T (+CsA)	IRU CAR-T (-CsA)	IRU CAR-T (+CsA)
		38.4389	37.956	37.5671	38.3685		38.1359	36.8997	35.1766	37.1868
		38.5034	38.3593	38.0899	38.1046		38.6934	36.7866	37.8504	38.2126
		37.3124	33.0216	33.796	35.3977		34.8527	Undetermined	Undetermined	Undetermined

## Sheet: Fig.3
Fig. 3B
	Days post tumor injection	WT-CAR no CsA	WT-CAR + CsA	IRU-CAR no CsA	IRU-CAR + CsA	Nalm6 no CsA	Nalm6 + CsA
Dead mice numbers each day (All groups have 5 mice at the begining)	1
	2
	3
	4
	5
	6
	7
	8
	9
	10
	11
	12
	13
	14
	15
	16
	17
	18
	19						1
	19						1
	20					1	1
	20					1	1
	21					1	1
	21					1	1
	22					1
	22					1
	23					1	1
	24		1
	25		1
	25		1
	26
	27		1
	27		1
	27		1
	27		1
	28
	29		1
	30
	31
	32
	33
	34
	35
	36
	37
	38
	39
	40
	41
	42
	43
	44
	45
	46
	47
	48
	49
	50
	51
	52
	53
	54
	55
	56
	57
	58
	59
	60	0		0	0
	60	0		0	0
	60	0		0	0
	60	0		0	0
	60	0		0	0
	60	0		0	0
	60	0		0	0
	60	0		0	0
3C
	Days post tumor injection	WT CAR-T(-CsA)										WT CAR-T(+CsA)										IRU CAR-T(-CsA)									IRU CAR-T(+CsA)									N6 (-CsA)									N6 (+CsA)
Mice number in each groups		1	2	3	4	5	6	7	8			1	2	3	4	5	6	7	8			1	2	3	4	5	6	7	8		1	2	3	4	5	6	7	8		1	2	3	4	5	6	7			1
	Week 0	4670000	5050000	3980000	3200000	2600000	5254000	4620000	3787000			4540000	3613000	2756000	3208000	2910000	4798000	5270000	3791000			4868000	3829000	3049000	3668000	3053000	4851000	4582000	3630000		4477000	3785000	3349000	3733000	3100000	4698000	4719000	3675000		4679000	3700000	3060000	4711000	2863000	3836000	3402000			4920000
	Week 2	315000000	33700000	49200000	24200000	75000000	64800000	362000000	484000000			50200000	2570000000	5100000000	718000000	49600000000	1100000000	736000000	396000000			139000000	84900000	133000000	52700000	61900000	27600000	317000000	232000000		893000000	355000000	121000000	141000000	60500000	2290000000	1600000000	2760000000		31500000000	46800000000	119000000000	19100000000	13700000000	6600000000	4600000000			87800000000
	Week 3	34600000	71200000	462000000	32100000	28600000	133000000	1020000000	3520000000			32500000000	421000000000	69900000000	24800000000	503000000000	22300000000	1710000000	4740000000			159000000	72900000	91800000	22200000	17300000	59700000	1490000000	141000000		1720000000	47100000000	118000000	56700000	1460000000	1000000000	1550000000	1860000000			367000000000		499000000000	148000000000	77400000000	28000000000
	Week 4	26500000	23300000	22600000	7150000	6420000	38780000	467000000	122000000			27500000000		24500000000	154000000000		34200000000					8420000	28200000	1120000000	91000000	59000000	9200000	54500000	43820000		431000000	4430000000	51800000	748000000	1040000000	2470000000	125000000	1750000000
	Week 5	31300000	24500000	22900000	52400000	32400000	52200000	326000000	109000000													5390000	9300000	16300000	14300000	57000000	31600000	556000000	279000000		114000000	110000000	88400000	34500000	26400000	757000000	359000000	733000000
	Week 6	26200000	28300000	8780000	7210000	6530000	49500000	147000000	72700000													9220000	17300000	31000000	22800000	25500000	26100000	263000000	163000000		503000000	184000000	128000000	110000000	36700000	568000000	293000000	358000000
	Week 7	19200000	18000000	10100000	4240000	4440000	17370000	120000000	171000000													9050000	6650000	64000000	10500000	12900000	20100000	163000000	148000000		21900000	17200000	11600000	10500000	478000000	202000000	179000000	312000000
	Week 8	33300000	77600000	25800000	19800000	20900000	32600000	226000000	454000000													9120000	20900000	27700000	32000000	21900000	29500000	445000000	49200000		28800000	27700000	271000000	37400000	87200000	38800000	512000000	836000000
Fig.3D
	WT CAR-T(-CsA)														WT CAR-T (+CsA)																								IRU CAR-T(-CsA)
Day 7	0.22	0.013	0.02	0.016	0.00884	0.081	0.61	0.15							0.31	0.23	0.31	0.2	0.35	0.068	0.12	0.15																	0.26	0.016	0.016	0.011	0.017	0.017	0.033	0.3
Day 14	5.43	0.58	0.28	1.12	0.18	0.22	0.15	0.22	0.15	0.12	0.084	0.67	0.48	0.37	1.94	0.037	0.048	1.49	0.059	0.045	0.072	0.024	0.039	0.047	0.1	0.34	0.21	0.17	0.33	0.19	0.097	0.11	0.013	0.26	0.015	0.076	0.062	0.06	2.23	2.39	0.63	0.94	0.58	0.23	0.4	0.28	0.024	0.19	0.28
Day 21	1.58	0.29	0.2	0.93	1.34	1.26	1.1								0.86	0.4	0.45	0.18	0.19	0.2	0.095	0.11																	0.6	1.09	0.52	0.69	2.12	0.78	0.89	1.38
Fig.3E
	WT CAR-T-CsA								WT CAR+CsA								IRU CAR-T-CsA								IRU CAR-T+CsA
TNFa-IFNr-IL-2-	5.11937	5.32145	8.87152	37.7982	27.3258	14.5383	8.12048	11.2209	15.9858	55.3587	14.4211	22.032	57.8	28.0481	29.7983	25.0286	2.58643	3.06444	15.1	19.6	20.1453	16.9235	12.2324	11.5339	3.3475	2.28816	3.18209	5.11613	3.83306	11.5924	9.0961	7.02117
1 of 3 cytokines+	22.7962	15.5529	5.28111	28.8058	30.0778	38.1617	37.3795	41.4791	57.6642	31.6231	78.4589	68.6094	34.6036	61.9919	63.0117	69.7714	18.0446	15.4125	8.708	31.59	28.6155	32.9765	31.4676	37.4661	34.1557	38.1257	34.4419	22.2035	32.6328	37.5076	44.6039	35.2788
2 of 3 cytokines+	42.529	27.3649	28.494	21.7032	26.7852	23.5081	33.681	28.5692	17.614	8.90071	5.59806	7.48734	5.06436	8.48592	5.06176	4.6332	35.8136	38.8743	33.707	35.5992	33.3584	27.9057	34.2304	30.345	37.7672	32.0971	32.0712	41.198	32.3677	30.2346	30.2802	38.8898
3 of 3 cytokines+	29.5554	51.7608	57.3534	11.6928	15.8112	23.7919	20.819	18.7308	8.736	4.1175	1.5219	1.87125	2.532	1.47408	2.12824	0.5668	43.5554	42.6488	42.485	13.2108	17.8808	22.1943	22.0696	20.655	24.7296	27.489	30.3048	31.4824	31.1664	20.6654	16.0198	18.8102
Fig.3F
	WT CAR-T-CsA							WT CAR-T+CsA							IRU CAR-T-CsA												IRU CAR-T+CsA
TNFa+IFNr+IL-2+	29.283	51.7608	11.6928	57.3534	23.7919	20.819	18.7308	8.645	1.5219	9.9567	1.63125	1.47408	2.12824	0.5668	42.7336	41.8102	3.75	13.2108	2.69616	8.5212	5.8604	17.8808	42.485	22.1943	22.0696	20.655	24.416	25.9644	29.3776	29.5944	29.9796	20.6654	16.0198	18.8102
[truncated: 21 more columns]

## Sheet: Fig.4
Fig.4B
Donor CAR-T cells percentage														donor 1															donor 2															donor 3
Days	WT CAR-T(-CsA)			WT CAR-T(+CsA)			IRU CAR-T(-CsA)			IRU CAR-T(+CsA)				Donor CAR-T cells percentage															donor CAR-T cells percentage															donor CAR-T cells percentage
0	24.3	19.3333	16.7667	22.2	16.4	19.9667	21.6067	12.2	16.1667	25.89	11.3667	15.9		Days	WT CAR-T(-CsA)			WT CAR-T(+CsA)			IRU CAR-T(-CsA)			IRU CAR-T(+CsA)					Days	WT CAR-T(-CsA)			WT CAR-T(+CsA)			IRU CAR-T(-CsA)			IRU CAR-T(+CsA)					Days	WT CAR-T(-CsA)			WT CAR-T(+CsA)
3	2.91667	15.1667	10.12	1.33	14.3667	11.2333	4.33333	14.6333	9.52333	5.23667	33.0333	19.5667		0	24.4	24.2	24.3	22.3	22	22.3	21.6	21.63	21.59	25.9	25.88	25.89			0	21.5	19.1	17.4	19.9	17.3	12	11	11.7	13.9	11.4	12	10.7			0	18.2	15.6	16.5	17.2	25.9
6	4.98667	46.5667	20.3333	0.926667	28.6	18	10.5267	47.0333	16.3667	36.3667	72.4667	48.1667		3	2.82	3.25	2.68	1.31	1.45	1.23	3.9	4.54	4.56	4.8	5.79	5.12			3	13.7	16.1	15.7	16	14.2	12.9	18.4	12.9	12.6	27.4	35.6	36.1			3	8.76	10	11.6	10.5	10.8
9	1.23333	23.5667	2.14	0.31	18.78	7.03333	1.63333	38.7	1.88667	20.1667	67.4333	41.2333		6	9.87	2.99	2.1	0.81	0.89	1.08	14.3	9.2	8.08	27.7	38.5	42.9			6	49.9	42.6	47.2	32.5	22.1	31.2	27.5	55.9	57.7	71.7	71.9	73.8			6	19.6	20.7	20.7	15.5	21.2
12	2.42667	20.9	1.93	1.1	2.19333	1.79667	2.05333	32.3667	0.65	20.1	58.8333	29.6		9	2.73	0.44	0.53	0.34	0.39	0.2	1.47	1.83	1.6	19.7	26.9	13.9			9	31	20	19.7	23.1	8.64	24.6	39.7	37.5	38.9	62.9	69.5	69.9			9	2.1	2.14	2.18	7.12	7.13
														12	1.06	3.84	2.38	0.67	1.08	1.55	1.94	1.95	2.27	15.5	19.7	25.1			12	23.6	18.7	20.4	4.71	0	1.87	25.4	37.3	34.4	60.9	56.9	58.7			12	1.29	2.5	2	1.76	2.97
Donor CAR-T cells														Donor CAR-T cells															donor CAR-T cells															donor CAR-T cells
Days	WT CAR-T(-CsA)			WT CAR-T(+CsA)			IRU CAR-T(-CsA)			IRU CAR-T(+CsA)				Days	WT CAR-T(-CsA)			WT CAR-T(+CsA)			IRU CAR-T(-CsA)			IRU CAR-T(+CsA)					Days	WT CAR-T(-CsA)			WT CAR-T(+CsA)			IRU CAR-T(-CsA)			IRU CAR-T(+CsA)					Days	WT CAR-T(-CsA)			WT CAR-T(+CsA)
0	10000	10000	10000	10000	10000	10000	10000	10000	10000	10000	10000	10000		0	10000	10000	10000	10000	10000	10000	10000	10000	10000	10000	10000	10000			0	10000	10000	10000	10000	10000	10000	10000	10000	10000	10000	10000	10000			0	10000	10000	10000	10000	10000
3	2148.65	3013.33	3216.67	593.357	2054.4	3182	3010.44	2306.67	3230	4325.61	7851.2	6911.6		3	2138.97	2224.62	2082.36	654.345	670.625	455.1	2380.95	3191.62	3458.76	3729.6	4605.94	4641.28			3	3120	3090	2830	1920	2385.6	1857.6	2650	1700	2570	5918.4	8971.2	8664			3	3050	3120	3480	3402	2721.6
6	11329.4	38827.8	28309.9	21.4083	827.233	414	29164.9	65165.1	20762.1	44060.9	48357.5	32844.8		6	22627	7796.43	3564.75	14.175	31.15	18.9	38788.8	26082	22624	36356.2	41772.5	54054			6	40169.5	37232.4	39081.6	747.5	1016.6	717.6	32257.5	82284.8	80953.1	39578.4	54572.1	50922			6	30654.4	23805	30470.4	356.5	487.6
9	3223.09	18549.5	1658.91	2.635	107.985	40.4417	5152.36	55653.1	1605.09	27286.1	30531	14369.6		9	6868.68	1196.8	1603.78	2.89	3.315	1.7	4798.08	5599.8	5059.2	22773.2	42071.6	17013.6			9	21390	18400	15858.5	132.825	49.68	141.45	65743.2	44850	56366.1	27487.3	35167	28938.6			9	1449	1722.7	1805.04	40.94	40.9975
12	1126.84	6499.53	614.313	2.13125	6.03167	4.94083	842.325	27427.4	628.76	8013.5	9474.67	2587.93		12	524.7	1520.64	1335.18	0	0	6.39375	352.11	1126.12	1048.74	8695.5	7476.15	7868.85			12	7268.8	6171	6058.8	12.9525	0	5.1425	20955	29541.6	31785.6	8038.8	8762.6	11622.6			12	368.94	770	704	4.84	8.1675
Recipient T cells														Recipient T cells															recipient T cells															recipient T cells
Days	WT CAR-T(-CsA)			WT CAR-T(+CsA)			IRU CAR-T(-CsA)			IRU CAR-T(+CsA)				Days	WT CAR-T(-CsA)			WT CAR-T(+CsA)			IRU CAR-T(-CsA)			IRU CAR-T(+CsA)					Days	WT CAR-T(-CsA)			WT CAR-T(+CsA)			IRU CAR-T(-CsA)			IRU CAR-T(+CsA)					Days	WT CAR-T(-CsA)			WT CAR-T(+CsA)
0	40000	20000	40000	40000	20000	40000	40000	20000	40000	40000	20000	40000		0	40000	40000	40000	40000	40000	40000	40000	40000	40000	40000	40000	40000			0	20000	20000	20000	20000	20000	20000	20000	20000	20000	20000	20000	20000			0	40000	40000	40000	40000	40000
3	71851.3	16986.4	28783.8	43806.6	12345.6	25218	66056.2	13692.4	30769.8	78307.7	15748.8	28688.4		3	73711	66225.4	75617.6	49295.7	45579.4	36544.9	58669.1	67108.4	72391.2	73970.4	74944.1	86008.7			3	19676.4	16108.8	15174	10080	14414.4	12542.4	11750.4	11497.2	17829.6	15681.6	16228.8	15336			3	31751.5	28080	26520	28998	22478.4
6	208587	44738.8	111223	2311.92	2239.43	1886	249085	69768.2	105738	77855.8	18342.5	35388.6		6	206623	252954	166185	1735.83	3468.85	1731.1	232461	257418	257376	94893.8	66727.5	71946			6	40330.5	50167.6	43718.4	1552.5	3583.4	1582.4	85042.5	64915.2	59346.9	15621.6	21327.9	18078			6	125746	91195	116730	1943.5	1812.4
9	272177	61950.5	75774.4	847.365	467.015	534.558	311048	87713.6	81961.6	104181	14702.4	20130.4		9	244731	270803	300996	847.11	846.685	848.3	321602	300400	311141	92826.8	114328	105386			9	47610	73600	64641.5	442.175	525.32	433.55	99856.8	74750	88533.9	16212.7	15433	12461.4			9	67551	78777.3	80995	534.06	534.003
12	47273.2	24667.1	30919	135.369	268.968	270.059	39857.7	57272.6	95071.2	33786.5	6658.67	6212.07		12	48975.3	38079.4	54764.8	0	0	406.106	17797.9	56623.9	45151.3	47404.5	30473.8	23481.2			12	23531.2	26829	23641.2	262.048	275	269.858	61545	49658.4	60614.4	5161.2	6637.4	8177.4			12	28231.1	30030	34496	270.16	266.832
Fig.4F
														donor 1												donor 2																donor 3
donor CAR-T cells percentage														Donor CAR-T cells Percentage												donor CAR-T cells percentage																donor CAR-T cells percentage
Days	WT CAR-T(-CsA)			WT CAR-T(+CsA)			IRU CAR-T(-CsA)			IRU CAR-T(+CsA)				Days	WT CAR-T(-CsA)		WT CAR-T(+CsA)		IRU CAR-T(-CsA)		IRU CAR-T(+CsA)					Days	WT CAR-T(-CsA)			WT CAR-T(+CsA)			IRU CAR-T(-CsA)			IRU CAR-T(+CsA)						Days	WT CAR-T(-CsA)			WT CAR-T(+CsA)			IRU CAR-T(-CsA)
0	9.98	11.4667	9.13333	9.905	10.4333	11.7333	9.715	10.4333	11.6	10.475	10.4667	12.1		0	9.96	10	9.92	9.89	9.68	9.75	10.5	10.45				0	11.6	11.5	11.3	11	10.2	10.1	10.5	10.3	10.5	10.4	10.1	10.9				0	7.93	8.97	10.5	10.5	12	12.7	11.2
3	2.2	4.01333	5.73	0.45	1.33667	0.666667	2.55	3.59333	5.21	6.9	13.0333	8.55333		3	2.7	1.7	0.4	0.5	2.1	3	7.2	6.6				3	4.5	5.17	2.37	1	1.9	1.11	4.71	2.71	3.36	11.3	13	14.8				3	6.81	5.24	5.14	0.81	0.72	0.47	6.11
6	1.1	0.7	0.563333	0.85	0.665	0.99	0.95	0.695	0.566667	5.55	10.57	10.4633		6	1.1	1.1	0.8	0.9	1	0.9	5.9	5.2				6	0.76	0.63	0.71	0.68	0.65		0.77	0.62		11.2	9.71	10.8				6	0.55	0.65	0.49	0.65	1.35	0.97	0.56
donor CAR-T cells														Donor CAR-T cells												donor CAR-T cells																donor CAR-T cells
Days	WT CAR-T(-CsA)			WT CAR-T(+CsA)			IRU CAR-T(-CsA)			IRU CAR-T(+CsA)				Days	WT CAR-T(-CsA)		WT CAR-T(+CsA)		IRU CAR-T(-CsA)		IRU CAR-T(+CsA)					Days	WT CAR-T(-CsA)			WT CAR-T(+CsA)			IRU CAR-T(-CsA)			IRU CAR-T(+CsA)						Days	WT CAR-T(-CsA)			WT CAR-T(+CsA)			IRU CAR-T(-CsA)
0	10000	10000	10000	10000	10000	10000	10000	10000	10000	10000	10000	10000		0	10000	10000	10000	10000	10000	10000	10000	10000				0	10000	10000	10000	10000	10000	10000	10000	10000	10000	10000	10000	10000				0	10000	10000	10000	10000	10000	10000	10000
3	3850	10850	10426.7	577.5	1383.33	730.333	4225	9773.33	10116.7	9755	24933.3	12166.7		3	4400	3300	480	675	3440	5010	10800	8710				3	11300	14900	6350	1000	1820	1330	12500	6720	10100	21200	28600	25000				3	12300	10500	8480	1010	720	461	11700
6	2465	2260	1320	660.5	322	656	2380	1210	1580	7875	21333.3	17366.7		6	2320	2610	713	608	2540	2220	9080	6670				6	2430	1860	2490	394	572	0	2190	1440	0	25000	20200	18800				6	1430	1550	980	546	918	504	1680
Recipient PBMCs														Recipient PBMCs												Recipient PBMCs																Recipient PBMCs
Days	WT CAR-T(-CsA)			WT CAR-T(+CsA)			IRU CAR-T(-CsA)			IRU CAR-T(+CsA)				Days	WT CAR-T(-CsA)		WT CAR-T(+CsA)		IRU CAR-T(-CsA)		IRU CAR-T(+CsA)					Days	WT CAR-T(-CsA)			WT CAR-T(+CsA)			IRU CAR-T(-CsA)			IRU CAR-T(+CsA)						Days	WT CAR-T(-CsA)			WT CAR-T(+CsA)			IRU CAR-T(-CsA)
0	100000	100000	100000	100000	100000	100000	100000	100000	100000	100000	100000	100000		0	100000	100000	100000	100000	100000	100000	100000	100000				0	100000	100000	100000	100000	100000	100000	100000	100000	100000	100000	100000	100000				0	100000	100000	100000	100000	100000	100000	100000
3	175000	258000	171667	127000	104067	106933	161500	261333	184667	131000	167333	131333		3	159000	191000	120000	134000	161000	162000	139000	123000				3	239000	273000	262000	99000	94200	119000	253000	241000	290000	167000	191000	144000				3	168000	190000	157000	124000	99300	97500	180000
6	221500	320000	231333	77650	62333.3	67366.7	248000	280667	276667	133500	180333	146333		6	208000	235000	88400	66900	251000	245000	145000	122000				6	318000	294000	348000	57600	87400	42000	282000	231000	329000	198000	188000	155000				6	259000	236000	199000	83500	67100	51500	298000
[truncated: 7 more columns]

## Sheet: Fig.5
Fig.5B
	Days post tumor injection	WT CAR-T (-CsA)	WT CAR-T (+CsA)	IRU CAR-T (-CsA)	IRU CAR-T (+CsA)
Dead mice numbers each day (All groups have 5 mice at the begining)	1
	2
	3
	4
	5
	6
	7
	8
	9
	10
	11
	12
	13
	14
	15
	16
	17
	18
	19
	20
	21
	22
	23
	24
	25
	26
	27	1
	28
	29		1
	30		1
	31
	31
	32
	33		1
	33		1
	33		1
	34			1
	35		1
	36	1
	37
	38		1	1
	39			1
	39			1
	40	1
	40	1			1
	40	1
	41			1
	42
	43	1		1
	44	1
	45			1
	46
	47		1	1
	48
	49
	50
	51
	52
	53
	54				1
	55
	56
	57
	58				1
	59
	60
	60
	60
	61
	62
	63	1
	64
	65				0
	65				0
	65				0
	65				0
	65				0
Fig.5C
	Days post tumor injection	WT CAR-T(-CsA)										WT CAR-T(+CsA)									IRU CAR-T(-CsA)									IRU CAR-T(+CsA)
Mice number in each groups		1	2	3	4	5	6	7	8			1	2	3	4	5	6	7	8		1	2	3	4	5	6	7	8		1	2	3	4	5	6	7	8
	week 0	4800000	4300000	3270000	2770000	2150000	4359000	3903000	3243000			5214000	4777000	3586000	4480000	3650000	4559000	3786000	3101000		3970000	3722000	2109000	3898000	2547000	4356000	3838000	2870000		4247000	3851000	2938000	3493000	3117000	4717000	3673000	3041000
	Week 2	65800000	46700000	336000000	294000000	309000000	106000000	678000000	203000000			1130000000	433000000	272000000	1230000000	258000000	10000000	38200000	142000000		2160000000	1490000000	1310000000	687000000	3810000000	182000000	2420000000	1650000000		180000000	10900000000	2600000000	603000000	699000000	928000000	4000000000	115000000
	Week 3	10000000	1480000000	36200000	31500000	2230000000	57900000	1420000000	559000000			30300000000	5320000000	8510000000	17200000000	1030000000	45800000	214000000	849000000		873000000	176000000	10300000	50300000	6840000	22100000	291000000	232000000		530000000	81000000000	7620000000	829000000	30400000000	2800000000	9070000000	3900000000
	Week 4	551000000	117000000000	583000000	247000000	33700000000	271000000	1340000000	659000000			364000000000	13900000000	35400000000	50600000000	32700000000	210000000	3560000000	14200000000		6260000000	306000000	102000000	74500000	75600000	520000000	7140000000	2980000000		97800000	27700000000	6530000000	138000000	25100000	569000000	1270000000	784000000
	Week 5	11900000000		358000000	1120000000	97400000000	7310000000	16000000000	683000000				103000000000	109000000000		122000000000	3940000000	23400000000				1310000000	1270000000	38400000000	84700000000	1350000000	10300000000	6540000000		1620000000	11000000000	20900000000	46500000	17600000	128000000	781000000	2020000000
	Week 6	112000000000		103000000000	393000000		43000000000	24700000000									8930000000					63300000000	38300000000			46100000000				473000000	11400000000	118000000000	89300000	23300000	423000000	990000000	6140000000
	Week 7				18200000																									8900000000		170000000000	196000000	47600000	65700000	3260000000	9880000000
	Week 8				246000000																									137000000		172000000000	241000000000	685000000	577000000	1280000000
	Week 9				88200000000																									1650000000000		36900000000	5340000000		1130000000	3230000000
Fig.5D
	WT CAR-T-CsA									WT CAR-T+CsA									IRU CAR-T-CsA									IRU CAR-T+CsA
Day 17	0.28	0.17	0.036	0.47	0.2	0.46	0.69	2.13	1.63	0.42	0.18	0.29	0.52	0.26	0.28	0.097	0.31	0.47	0.12	0.01	0.08	0.31	0.23	0.25	2.63	0.39	0.35	4.16	4.19	1.46	1.29	2.52	3.19	2.22	5.36	5.76
Day 24	0.011	0.022	0.00776	0.096	0.014	0.05	0.076	0.11	0.049	0.24	0.06	0.21	0.13	0.23	0.22	0.036	0.052	0.035	0.064	0.012	0.00574	0.00307	0.00536	0.13	0.1	0.045	0.047	1.56	2.31	8.86	3.35	3.1	3.35	2.5	1.63	2.87
Day 31	0.015	0.00584	0.00947	0.011	0.00915	0.00934	0	0.52	0.097	NA									0.065	0.054	0.034	0.071	0.046	0.11	0.45	0.17	0.24	0.3	0.79	2.07	1.35	0.59	1.12	1.13	0.88	1.4
Fig.5E
	WT CAR-T-CsA									WT CAR-T+CsA									IRU CAR-T-CsA									IRU CAR-T+CsA
Day 17	0.66	0.41	0.19	0.061	0.51	0.14	0.18	0.066	0.094	0.04	0.024	0.095	0.18	0.04	0.046	0.047	0.059	0.023	0.46	0.9	0.63	0.49	0.33	0.47	0.077	0.26	0.15	0.04	0.14	0.02	0.053	0.061	0.037	0.015	0.012	0.021
Day 24	0.4	0.26	0.95	0.51	0.85	0.73	0.31	0.23	0.21	0.064	0.084	0.073	0.063	0.056	0.05	0.035	0.03	0.017	0.38	1	0.88	0.67	0.18	0.5	0.38	0.25	0.15	0.13	0.054	0.58	0.2	0.11	0.25	0.02	0.014	0.00847
Day 31	0.97	0.3	2.82	0.44	1.62	1.13	2.93	4.65	4.28	NA									3.52	2	1.08	0.84	0.26	2.12	6.23	3.26	1.88	0.00952	0.073	0.16	0.057	0.048	0.073	0.017	0.011	0.00493
Fig.5F
	WT CAR-T-CsA							WT CAR-T+CsA								IRU CAR-T- CsA								IRU CAR-T+CsA
TNFα	15.8	22.9	18.2	22.2	31.9	39.3	39	18.3	29.6	16	20	18.3	34.34	20	13.3	21.19	10.72	22.21	14.2	40.47	18.2	24.8	19.23	27.3	26	19.7	25	24	20.16	40.2	30.7
IFNγ	3.86	0	1.96	5.99	33.7	31.5	35	2.31	0.56	1.22	2.18	1.76	3.35	4	2.04	55.9	54.15	33.31	30.14	16.67	15.67	19.87	17.73	7.78	1.1	11	5.63	6.44	19.35	41.9	29.5
TNFαIFNγ	11.2	2.86	4.31	5.99	17.4	16.5	21.5	1.25	1.54	0.91	1.19	0.16	0.84	2	0	16.8	6.55	7.41	5.64	3.57	8.34	12	8.43	23.9	4.02	20.1	12.6	13	10.6	29.2	17.1
Fig.5G
	WT CAR-T-CsA							WT CAR-T+CsA									IRU CAR-T- CsA								IRU CAR-T+CsA
TNFα	15.4	22.7	17.6	7.78	43.4	52.8	34.7	1.87	2.15	1.12	1.35	1.33	1.97	1.54	0	0.98	50.5	72.8	21.06	20.34	27	44.3	43.7	45.2	9.71	11.7	9.19	10.4	8.72	23.1	25.2	25.3
IFNγ	15.4	4.55	0	9.56	33.8	40.7	33.9	0.66	0.97	2.09	0.41	1.41	1.16	2.31	0	4.9	12.1	0	26.16	24.74	16.2	39.7	38.4	34.57	7.7	11.6	8.42	10.5	9.23	30.4	27.2	25.3
TNFαIFNγ	15.4	11.4	0	8.67	21.3	27.5	18.2	0.22	0.11	0.56	0.21	0.42	0.36	0	0	0	12.1	0	4.76	5.34	2.7	26.1	28.2	25	10.3	12.8	7.09	9.96	8.56	13	15	12.8

## Sheet: Fig.6
Fig.6B
Donor CAR-T cells
	IRU CAR-T+CsA-CsA											IRU CAR-T+CsA+CsA
Day 14	0.045	0.071	0.088	0.039	0.051	0.03	0.2	0.048	0.00955	0.11		0.36	0.52	1.07	0.037	0.15	0.44	0.048	0.28	0.32	0.26
Day 21	0.00477	0.5	0.00705	0.013	0.11	0.00202	0.039	0.46	0.039	0.058	0.029	0.41	1.28	0.58	0.21	0.051	0.59	0.039	0.071	0.59	0.91	1.05
Recipient T cells
	IRU CAR-T+CsA-CsA											IRU CAR-T+CsA+CsA
Day 14	0.23	0.67	0.62	0.13	0.16	0.047	0.12	0.2	0.25	0.24		0.041	0.13	0.24	0.085	0.16	0.042	0.081	0.067	0.038	0
Day 21	0.86	0.11	1.3	0.36	0.22	0.81	0.38	0.2	0.55	0.75	0.71	0.18	0.14	0.1	0.018	0.00662	0.08	0.00981	0.01	0.048	0.048	0.019

## Sheet: Supplementary Fig. 1
Fig.S1A
								each data came from 1 dependent experiments
	WT CAR-T			IRU CAR-T				dependent experiment 1	WT CAR-T			IRU CAR-T				dependent experiment 2	WT CAR-T			IRU CAR-T				dependent experiment 3	WT CAR-T			IRU CAR-T
CsA 0 ng/ml	100	100	100	100	100	100			100	100	100	100	100	100			100	100	100	100	100	100			100	100	100	100	100	100
CsA 30 ng/ml	72.3463	90.7433	71.4888	94.6509	86.2672	80.5215			77.1379	69.1653	70.7358	91.7127	97.4155	94.8244			78.2303	68.9607	67.2753	80.2147	78.8344	82.5153			93.6886	90.8836	87.6578	89.7137	78.579	90.509
CsA 100 ng/ml	7.33125	0.967742	12.6685	80.2096	71.2089	75.2556			7.4171	6.98467	7.59197	76.6114	85.0895	78.9279			11.9663	2.30337	23.736	77.6074	69.1718	78.9877			0.757363	1.24825	0.897616	80.3287	69.3531	63.9449
CsA 300 ng/ml	8.5868	1.24357	11.7556	82.6834	65.6946	75.409			9.84293	8.05792	7.85953	80.4788	85.6859	81.8854			6.20786	12.6264	16.4326	80.8282	78.2209	67.1779			0.939691	1.87938	0.911641	71.8982	65.8537	59.3319
Fig.S1D
CD4/CD8
WT CAR-T			IRU CAR-T
0.6	2.67	1.09	0.51	2.37	1.07
T naïve
WT CAR-T			IRU CAR-T
55.7	34.5	42.4	62.7	33.3	39.7
TCM
WT CAR-T			IRU CAR-T
17.8	10.2	26.8	17.6	12.5	29.7
TEM
WT CAR-T			IRU CAR-T
22.1	26.5	20.7	16.7	25.5	19.6
TEMRA
WT CAR-T			IRU CAR-T
4.4	28.8	10	3.04	28.7	10.9
Fig.S1E
CD4 CAR-T cells
	WT CAR-T (-CsA)			WT CAR-T (+CsA)			IRU CAR-T (-CsA)			IRU CAR-T (+CsA)
IL-2	49.6333	58.5	50.6667	1.27333	3.54	3.30333	38.8333	61.6667	46	25.8667	36.3667	38.2
TNFα	52.6667	85.4333	72.8333	16.3067	5.07	4.79	60.7667	74.9667	76.3667	44.3	44.3	64.0333
IFNγ	49.6333	21.3667	15.0333	0.656667	2.09667	1.77667	37.9	12.9667	21.2333	29.4667	8.63333	18.3
CD8 CAR-T cells
	WT CAR-T (-CsA)			WT CAR-T (+CsA)			IRU CAR-T (-CsA)			IRU CAR-T (+CsA)
IL-2	9.16333	10.4333	9.87333	0.17	1.57333	0.463333	3.36333	9.50667	3.11333	1.55667	4.22333	2.83667
TNFα	61.8333	48.3	44.0667	29.4333	3.72667	2.60667	70.2667	29.4667	21.8667	55.0333	17.6	17.2
IFNγ	79.7667	37.3667	31.0333	52.0667	5.52333	3.56	72.5	23.9333	32.2	54.3667	15.9	24.6667
Donor 1
donor 1-CD4
	WT CAR-T (-CsA)			WT CAR-T (+CsA)			IRU CAR-T (-CsA)			IRU CAR-T (+CsA)
IL-2	50.4	51.3	47.2	0.48	1.71	1.63	39.8	36.1	40.6	26.7	28	22.9
TNFα	47.2	56.5	54.3	9.72	23.9	15.3	62.4	56.1	63.8	45.3	50.9	36.7
IFNγ	46.8	51.1	51	0.12	0.76	1.09	35.9	37.7	40.1	29.6	33.3	25.5
donor 1-CD8
	WT CAR-T (-CsA)			WT CAR-T (+CsA)			IRU CAR-T (-CsA)			IRU CAR-T (+CsA)
IL-2	9.42	10.4	7.67	0.13	0.38	0	3.31	3.48	3.3	2.04	0.79	1.84
TNFα	56.5	65.1	63.9	20	40.5	27.8	71.9	68.5	70.4	62.7	58.1	44.3
IFNγ	73.7	84.5	81.1	47.8	59.4	49	73.3	69.7	74.5	56.9	57.3	48.9
Donor 2
donor 2-CD4
	WT CAR-T (-CsA)			WT CAR-T (+CsA)			IRU CAR-T (-CsA)			IRU CAR-T (+CsA)
IL-2	58.9	59.1	57.5	2.21	3.56	4.85	61.8	61.1	62.1	36.4	37.6	35.1
TNF-α	85.1	84.7	86.5	3.26	5.73	6.22	74.1	76.4	74.4	42.7	46.5	43.7
IFN-γ	21.6	20.6	21.9	1.75	2.03	2.51	13.2	12.8	12.9	8.03	9.52	8.35
donor 2-CD8
	WT CAR-T (-CsA)			WT CAR-T (+CsA)			IRU CAR-T (-CsA)			IRU CAR-T (+CsA)
IL-2	10.1	10.4	10.8	1.38	1.9	1.44	10.3	8.57	9.65	5.19	3.88	3.6
TNF-α	47.4	47.3	50.2	1.84	4.75	4.59	30.5	28.2	29.7	16.2	18.4	18.2
IFN-γ	36.8	35.2	40.1	3.99	6.05	6.53	24.2	23.5	24.1	16.5	16.1	15.1
Donor 3
donor 3-CD4
	WT CAR-T (-CsA)			WT CAR-T (+CsA)			IRU CAR-T (-CsA)			IRU CAR-T (+CsA)
IL-2	54.6	52.1	45.3	3.44	3.4	3.07	45.7	45.4	46.9	36.7	38.6	39.3
TNF-α	75	72.8	70.7	4.58	4.7	5.09	76.3	76.8	76	63.2	63.9	65
IFN-γ	18.2	14	12.9	1.43	1.88	2.02	21.1	21.1	21.5	18.2	18.1	18.6
donor 3-CD8
	WT CAR-T (-CsA)			WT CAR-T (+CsA)			IRU CAR-T (-CsA)			IRU CAR-T (+CsA)
IL-2	8.92	10.2	10.5	0.6	0.36	0.43	3.15	2.83	3.36	2.92	2.79	2.8
TNF-α	45.5	42.4	44.3	2.75	2.2	2.87	22.1	22.5	21	15.3	19.1	17.2
IFN-γ	32	29.9	31.2	3.82	3.12	3.74	31.8	31.3	33.5	23.7	24.7	25.6

## Sheet: Supplementary Fig.2 
Fig.S2A
																										donor 1
	CD19 WT CAR-T (-CsA)			CD19 WT CAR-T (+CsA)			GPC3 WT CAR-T (-CsA)			GPC3 WT CAR-T (+CsA)			CD19 IRU CAR-T (-CsA)			CD19 IRU CAR-T (+CsA)			GPC3 IRU CAR-T (-CsA)			GPC3 IRU CAR-T (+CsA)					CD19 WT CAR-T (-CsA)			CD19 WT CAR-T (+CsA)			GPC3 WT CAR-T (-CsA)			GPC3 WT CAR-T (+CsA)			CD19 IRU CAR-T (-CsA)			CD19 IRU CAR-T (+CsA)			GPC3 IRU CAR-T (-CsA)			GPC3 IRU CAR-T (+CsA)
TCM	8.81333	24.6	36.3333	8.41333	20.6	35.7333	12.1933	18.3667	24.9667	13.7867	24.6	24.8	5.90333	21.5667	26.2333	9.86	27.6667	27.0333	15.9	27.3333	24.9667	10.13	26.3333	24.8		TCM	10.6	7.36	8.48	8.41	8.59	8.24	8.3	9.88	18.4	9.86	14.5	17	7.35	3.7	6.66	1.28	13.7	14.6	10.7	14.3	22.7	8.02	8.37
TEM	52.4667	13.3333	4.66	52.5667	9.58	3.26	30.2	9.26333	7.68333	35.1667	16.7	6.76667	35.8	7.22333	2.79667	49.4667	7.80667	1.93333	22.4	10.9667	7.68333	20.7333	9.49	6.76667		TEM	48.9	56.7	51.8	51.8	50	55.9	22.4	27.2	41	30.4	36.6	38.5	35.5	34.5	37.4	53.8	47.7	46.9	17.1	25.3	24.8	17.5	18.8
TEMRA	24.8333	30.3667	18.4333	19.7667	39.0333	16.7	25.5	43.3667	38.1333	17.1333	32.3333	33.8	36.3	35.4	22	22.9667	27.9	16.3667	27.1	28.6667	38.1333	26.7333	28.1333	33.8		TEMRA	23.5	24.3	26.7	23.6	18.9	16.8	32.9	29	14.6	21.2	18.3	11.9	35.4	40.2	33.3	41.9	14.2	12.8	30.6	31.8	18.9	28.6	27.5
Fig.S2B
																										donor 1														donor 2
	CD19 WT CAR-T			GPC3 WT CAR-T			CD19 IRU CAR-T			GPC3 IRU CAR-T																	CD19 WT CAR-T			GPC3 WT CAR-T			CD19 IRU CAR-T			GPC3 IRU CAR-T				CD19 WT CAR-T (-CsA)			GPC3 WT CAR-T (-CsA)			CD19 IRU CAR-T (-CsA)			GPC3 IRU CAR-T (-CsA)
TCM	8.81333	24.6	36.3333	12.1933	18.3667	24.9667	5.90333	21.5667	26.2333	15.9	27.3333	24.9667														TCM	10.6	7.36	8.48	8.3	9.88	18.4	7.35	3.7	6.66	10.7	14.3	22.7		24	26.9	22.9	14.8	20.6	19.7	21.3	20.1	23.3	27.9
TEM	52.4667	13.3333	4.66	30.2	9.26333	7.68333	35.8	7.22333	2.79667	22.4	10.9667	7.68333														TEM	48.9	56.7	51.8	22.4	27.2	41	35.5	34.5	37.4	17.1	25.3	24.8		12.2	15.5	12.3	11.5	8.95	7.34	7.33	7.52	6.82	10.5
TEMRA	24.8333	30.3667	18.4333	25.5	43.3667	38.1333	36.3	35.4	22	27.1	28.6667	38.1333														TEMRA	23.5	24.3	26.7	32.9	29	14.6	35.4	40.2	33.3	30.6	31.8	18.9		30.1	26.1	34.9	49.7	40	40.4	36.2	36.4	33.6	27.6
	CD19 WT CAR-T			GPC3 WT CAR-T			CD19 IRU CAR-T			GPC3 IRU CAR-T																	CD19 WT CAR-T			GPC3 WT CAR-T			CD19 IRU CAR-T			GPC3 IRU CAR-T				CD19 WT CAR-T (-CsA)			GPC3 WT CAR-T (-CsA)			CD19 IRU CAR-T (-CsA)			GPC3 IRU CAR-T (-CsA)
IL-2	51.3	32.8	15.6	47.4667	40.8667	10.6233	41.2333	37.9	13.1333	30.8667	25.6333	10.7367														IL-2	49.4	51	53.5	44.4	48.2	49.8	40.3	42.1	41.3	30.1	31.2	31.3		32.6	33.3	32.5	42.2	40.4	40	37.3	37.6	38.8	24.8
TNFα	36.4333	40.6667	19.5667	40.2333	32.3333	15.3333	25.1333	34.7	5.36667	28.2333	32.9333	5.38														TNFα	37.1	35.8	36.4	38.6	41.7	40.4	24.8	24.8	25.8	27.5	28.4	28.8		39.7	40.3	42	34.5	29.9	32.6	35.7	32.9	35.5	31.6
IFNγ	35.7333	20.5667	36.2333	32.5	13.8	21.1	38.6667	16.4	17.4667	21.0667	27.0333	17.7														IFNγ	36.2	35	36	33.7	31.2	32.6	33.9	40.3	41.8	31.3	18.4	13.5		22.7	18.8	20.2	13.9	13.6	13.9	17.2	17.1	14.9	28.4
Fig.S2C
																										donor 1														donor 2
	GPC3 WT CAR-T-CsA			GPC3 IRU CAR-T- CsA			GPC3 WT CAR-T+CsA			GPC3 IRU CAR-T+CsA																	GPC3 WT CAR-T-CsA			GPC3 IRU CAR-T- CsA			GPC3 WT CAR-T+CsA			GPC3 IRU CAR-T+CsA				GPC3 WT CAR-T-CsA			GPC3 WT CAR-T+CsA			GPC3 IRU CAR-T- CsA			GPC3 IRU CAR-T+CsA
IL-2	47.4667	40.8667	10.6233	30.8667	5.04667	0	0.323333	25.6333	10.7367	22.7667	19.4333	4.10667														IL-2	44.4	48.2	49.8	30.1	31.2	31.3	0.57	0	0.4	22.7	23.4	22.2		42.2	40.4	40	4.92	5.25	4.97	24.8	28.4	23.7	23.2
TNFα	40.2333	32.3333	15.3333	28.2333	3.02	0.19	1.24	32.9333	5.38	16.3333	26.7667	3.29														TNFα	38.6	41.7	40.4	27.5	28.4	28.8	1.29	0.95	1.48	15.4	16.8	16.8		34.5	29.9	32.6	2.82	2.91	3.33	31.6	33.8	33.4	31.2
IFNγ	32.5	13.8	21.1	21.0667	4.03667	4.65333	18.9667	27.0333	17.7	24.6667	17.3667	10.37														IFNγ	33.7	31.2	32.6	31.3	18.4	13.5	19	17.6	20.3	22	26.2	25.8		13.9	13.6	13.9	4.13	4.1	3.88	28.4	25.8	26.9	21.6
[truncated: 49 more columns]

## Sheet: Supplementary Fig.4 
Fig.S4A
dependent experiments
								dependent experiments 1								dependent experiments 2								dependent experiments 3
	no Nalm6 stimulation GFP%								no Nalm6 stimulation GFP%								no Nalm6 stimulation GFP%								no Nalm6 stimulation GFP%
	WT CAR			IRU CAR					WT CAR			IRU CAR					WT CAR			IRU CAR					WT CAR			IRU CAR
	0	0.156667	0.17	0	0.133333	0.0533333			0	0	0	0	0	0			0.16	0.16	0.15	0.13	0.12	0.15			0.17	0.18	0.16	0.11	0	0.05
Nalm6 stimulation GFP%									Nalm6 stimulation GFP%								Nalm6 stimulation GFP%								Nalm6 stimulation GFP%
	WT CAR			IRU CAR					WT CAR			IRU CAR					WT CAR			IRU CAR					WT CAR			IRU CAR
	58.6	71.3	71.2	52.9	62.8667	65.2			57.3	58.7	59.8	54.3	50.3	54.1			67.7	72.8	73.4	68.1	60.3	60.2			69.2	70.9	73.5	64.8	65.6
Fig.S4C
NFATC1%								donor 1								donor 2								donor 3
	WT CAR			IRU CAR					WT CAR			IRU CAR					WT CAR-T			IRU CAR-T					WT CAR-T			IRU CAR-T
resting	78533.7	1011000	1.37667e+06	79219.7	902333	935000		resting	80421	78327	76853	77876	79974	79809		resting	1060000	994000	979000	627000	1030000	1050000		resting	1360000	1450000	1320000	495000	1170000	1140000
stimulated without CsA	37045.7	150667	170667	51256	364000	336333		stimulated without CsA	40578	31753	38806	52284	50425	51059		stimulated without CsA	146000	133000	173000	336000	298000	458000		stimulated without CsA	187000	232000	93000	227000	371000	411000
stimulated with CsA (300 ng/ml)	77959.7	837000	911000	53419.7	306000	466000		stimulated with CsA (300 ng/ml)	81118	72414	80347	51986	52027	56246		stimulated with CsA	816000	822000	873000	492000	288000	138000		stimulated with CsA	935000	954000	844000	548000	358000	492000

## Sheet: Supplementary Fig.5
S5b
					donor 1						donor 2						donor 3
Conventional CAR-T (-CsA)	IRU CAR-T(-CsA)	Conventional CAR-T (+CsA)	IRU CAR-T (+CsA)		Conventional CAR-T (-CsA)	IRU CAR-T(-CsA)	Conventional CAR-T (+CsA)	IRU CAR-T (+CsA)			Conventional CAR-T (-CsA)	Conventional CAR-T (+CsA)	IRU CAR-T(-CsA)	IRU CAR-T (+CsA)			Conventional CAR-T (-CsA)	Conventional CAR-T (+CsA)	IRU CAR-T(-CsA)	IRU CAR-T (+CsA)
1.27667	0.113	0.02	0.0566667		1.3	0.11	0.033	0.06			0.88	0.15	0.11	0.17			2.7	0.23	0.12	0.13
0.826667	0.107333	0.153333	0.0893333		1.51	0.16	0.027	0.11			0.86	0.098	0.25	0			1.8	0.03	0.17	0.17
2.22333	0.133333	0.2	0.15		1.02	0.069	0	0			0.74	0.074	0.1	0.098			2.17	0.14	0.31
in vivo
Fig.S5C	% of weight											weight
week	Conventional CAR-T					IRU CAR-T						week	Conventional CAR-T					IRU CAR-T
0	100	100	100	100	100	100	100	100	100	100		0	22.3	21.6	22.2	22.4	24	21.9	20.6	21	21.6	21.7
1	104.484	99.537	104.054	111.607	106.25	105.023	106.796	104.286	106.019	102.304		1	23.3	21.5	23.1	25	25.5	23	22	21.9	22.9	22.2
2	105.381	98.1482	104.504	109.821	103.333	105.023	106.796	103.809	104.63	104.147		2	23.5	21.2	23.2	24.6	24.8	23	22	21.8	22.6	22.6
3	100.897	98.1482	99.0991	107.143	103.333	102.283	108.252	104.286	100.463	103.687		3	22.5	21.2	22	24	24.8	22.4	22.3	21.9	21.7	22.5
4	100.897	101.389	103.153	111.607	102.083	100.913	105.34	102.857	102.778	99.0783		4	22.5	21.9	22.9	25	24.5	22.1	21.7	21.6	22.2	21.5
5	98.2063	98.1482	98.6487	102.232	99.1667	98.6301	101.942	99.5238	100.926	98.1567		5	21.9	21.2	21.9	22.9	23.8	21.6	21	20.9	21.8	21.3
6	89.6861	93.5185	90.0901	97.7679	92.9167	98.1735	104.854	100.476	102.778	99.0783		6	20	20.2	20	21.9	22.3	21.5	21.6	21.1	22.2	21.5
7	82.9596	89.3518	85.1351	84.375	87.9167	100	110.68	99.0476	101.389	101.382		7	18.5	19.3	18.9	18.9	21.1	21.9	22.8	20.8	21.9	22
8	80.2691	87.037	87.8378	76.3393	89.5833	100.457	111.65	103.333	100.926	100.922		8	17.9	18.8	19.5	17.1	21.5	22	23	21.7	21.8	21.9
Fig.S5D
week	Conventional CAR-T					IRU CAR-T
0	0	0	0	0	0	0	0	0	0	0
1	0	0	0	0	0	0	0	0	0	0
2	0	0	0	0	0	0	0	0	0	0
3	0	0	0	0	0	0	0	0	0	0
4	0	0	0	0	0	0	0	0	0	0
5	0	0.5	0	1	0.5	0	0	0	0	0
6	2	1.5	2	1.5	2	0	0	0	0	0.5
7	3	2.5	2.5	3	2.5	0	0.5	0	0.5	0.5
8	3.5	3	2.5	4	2.5	0	0.5	0	0.5	0.5

[truncated: 5 more sheets: Supplementary Fig.7 , Supplementary Fig.8 , Supplementary Fig.9, Supplementary Fig.11, Supplementary Fig.13]
